# Supplementary material for: Identifying protein function and functional links based on large-scale co-occurrence patterns
Source: PLoS One. 2022 Mar 3;17(3):e0264765. doi: 10.1371/journal.pone.0264765 (PMC8893610; doi:10.1371/journal.pone.0264765)
Supplement: S1 Table — We ran Cliquely with a range of possible threshold values of co-occurrence (Pco) using different single proteins as queries. Inputs and full outputs are presented. The identified cliques include known proteins from these pathways. NifD—the nitrogen fixation pathway. MvaD—the mevalonate pathway. AmoB—the nitrification pathway. McrA—the methanogenesis pathway. L10—the Ribosome pathway. (XLSX) [file pone.0264765.s002.xlsx]

## Sheet: גיליון1
Query gene	Probability	Max Clique Size	Max Cliques	Fasta input	output protein	output protein	output protein	output protein	output protein	output protein
NIFD	0.65	15	10	MSLDYENDNALHEKLIEEVLSHYPDKAAKRRKKHLSVAKNKQETAEEGQVVSECDVKSNIKSIPGVMTIRGCAYAGSKGVVWGPIKDMVHISHGPVGCGQYSWSQRRNYYVGTTGIDAFVTMQFTSDFQEKDIVFGGDKKLEKIIDEIEELFPLNNGVTVQSECPIGLIGDDIEAVSRKKAEEYKTTIVPVRCEGFRGVSQSLGHHIANDAIRDWVFDTTEVAYEAGRYDVNVIGDYNIGGDAWASRILLEEIGLHVVGNWSGDATLAEIERAPTAKLNLIHCYRSMNYICRHMEEKYGVPWMEYNFFGPSQIEASLRQIAKHFGPEIEERAERVIAKYSGLTDAVIDKYWPRLHGKRVMLYVGGLRPRHVITAYEDLGMEIVGTGYEFAHNDDYQRTG…	nifB FeMo cofactor biosynthesis protein NifB, Radical SAM gm03635:BRM9_RS02540	nifK Nitrogenase molybdenum-iron protein subunit beta gm03635:BRM9_RS00940	nifD Nitrogenase molybdenum-iron protein alpha chain rci:RCIX1611	nifH Nitrogenase iron protein gm03635:BRM9_RS00970	nifE Nitrogenase iron-molybdenum cofactor biosynthesis protein NifE gm03635:BRM9_RS00945	nifB FeMo cofactor biosynthesis protein NifB gm03635:BRM9_RS00935
NIFD	0.65	15	10	MSLDYENDNALHEKLIEEVLSHYPDKAAKRRKKHLSVAKNKQETAEEGQVVSECDVKSNIKSIPGVMTIRGCAYAGSKGVVWGPIKDMVHISHGPVGCGQYSWSQRRNYYVGTTGIDAFVTMQFTSDFQEKDIVFGGDKKLEKIIDEIEELFPLNNGVTVQSECPIGLIGDDIEAVSRKKAEEYKTTIVPVRCEGFRGVSQSLGHHIANDAIRDWVFDTTEVAYEAGRYDVNVIGDYNIGGDAWASRILLEEIGLHVVGNWSGDATLAEIERAPTAKLNLIHCYRSMNYICRHMEEKYGVPWMEYNFFGPSQIEASLRQIAKHFGPEIEERAERVIAKYSGLTDAVIDKYWPRLHGKRVMLYVGGLRPRHVITAYEDLGMEIVGTGYEFAHNDDYQRTG…	nifD Nitrogenase molybdenum-iron protein alpha chain rci:RCIX1611	nifN Nitrogenase iron-molybdenum cofactor biosynthesis protein NifN mae:MAEO_1426	nifX Nitrogen fixation protein NifX fal:FRAAL_RS29730
MvaD	0.65	15	10	MKLEGEAIAPSNIAIVKYWGKRNAELNLPLNSSISISLDNLYARTKVIFSEEFSKDEVIINGKKLSEKETLNYAGRVLNIFRKIYGKSLFAKVISTTNFPPSSGLASSAAGIAALVYASNEALGLGLTQKELSKIARIGSGSACRSTEGGFVVWEKGEREDGEDSFCYQIFPPNYWEDLVDIIAIVSDEKKEVSSREGMEVSTRSSYLMKCRLDFIKETFNDVIESIRKKDEEKFFELTMRHSNSMHAVILDSWPSFFYLNDMSFKIIRWVQDFGHAGYTFDAGPNPHIFTTKKHMKEVINFLQDLNLKYIITSPGQGPKVLHS	10435 3770 2057 mvk 6 1.3 1.1 6.11 Mevalonate kinase asc:ASAC_1438(1)	14186 3300 3512 mvaA 3.1 1.3 1.8 16.4 Hydroxymethylglutaryl-CoA reductase / 3-hydroxy-3-methylglutaryl-CoA reductase asc:ASAC_1038(2)	17672 5099 5205 mvaD 3.1 1.3 1.8 16.4 Diphosphomevalonate decarboxylase aho:AHOS_1490
AmoB	0.6	15	10	MVVDVTPVAAHGERSQEPFLRMRTVQWYDIKWSPEVTKVNDSATIKGKFHLAEDWPRAAAKPDRSFFNVGSPSPVFVRMSTRINGQPWFIAGPLEIGRDYEVEVNLRARIPGRHHMHAMLNVKDAGPIAGPGAWMNITGSWDDFTNPVKLLTGETVDTETFNFANGMTWHIIWMTLACFWIGIFVARPMFLPRSRVLLAYGDDPLVDPLDTKLAWGVAIATIALVWGGYRYTETKHPYTVPIQAGESKVAPLPVAPNPVAIRVTYANYDVPGRALRVTMEVTNNGDSPVTFGEFTTAGIRFINSTGRQYLDPSYPRELIAIGLTFDDESAIQPGETKEIKMEAKDALWEIQRLMALLGDPESRFGGLLMSWDENGNRHINSIAGAVIPVFTKL	35524 16784 16164 pmoC 15.1 4.2 1 19 Ammonia monooxygenase/methane monooxygenase, subunit C csy:CENSYA_0399	39856 20323 19333 pmoB 15.1 4.2 1 19 Methane monooxygenase/ammonia monooxygenase, subunit B csy:CENSYA_0394	46438 25788 24286 pmoA 15.1 4.2 1 19 Ammonia monooxygenase subunit A mcb:MYCCH_RS28765
McrA	1	15	10	MDNEKKLFLKALKEKFDEDPEEENTKFYCYGGWEQSARKREFAEEAEKAVEARGGLPFYNPDIGVPLGQRKLMAYQVSGTDTYVEGDDLHFCNNSAIQQLVDDIKRTVIVGMDTAHGVLEQRLGVEVTPETINEYLETINHALPGGAVVQEHMVEVDPGLVTDSYAKIFTGDDDLLDQLDQRFVIDINKEFPEEQAEMLKKYIGKKTYQVSRVPTLVVRACDGGTTSRWSAMQIGMSFISAYKLCAGEAAIADFSYAAKHADVISMASAMPSRRARGPNEPGGVTFGAFSDMVQTSRVTDDPAEVTLEVIGGAAPLYDQVWLGSYMSGGVGFTQYATAAYTDEILDDFIYYGKDYVEGKYGGLCQAEATSEVVKDIASEVTLYGLEQYEIPAALEDHFG…	6694 17273 762 NifD 6 1.7 99.1 6.13 Methanogenesis marker 13 metalloprotein gm03635:BRM9_RS00490	25930 16950 9782 mcrC 6 1.4 1.2 6.13 Methyl-coenzyme M reductase I operon protein C gm03635:BRM9_RS04710	25931 16951 9782 mtrC2 15 4.1 99.1 19 Methanogenesis marker protein 7 gm03635:BRM9_RS04775	31603 14056 13487 mcrA 6 1.4 1 6.13 Methyl-coenzyme M reductase alpha subunit gm03635:BRM9_RS04700	32046 14170 13778 mcrG 6 1.4 1 6.13 Methyl-coenzyme M reductase gamma subunit gm03635:BRM9_RS04705	32049 14172 13780 mcrB 6 1.4 1 6.13 Methyl coenzyme M reductase, subunit beta gm03635:BRM9_RS04720	32456 14447 14023 mcrD 6 1.4 1.2 6.13 Methyl-coenzyme M reductase operon protein D gm03635:BRM9_RS04715	35109 17015 15874 15 4.2 99.1 6.13 Methanogenesis marker protein 5 gm03635:BRM9_RS02555	35476 17043 16126 15 4.2 99.1 6.13 Methanogenesis marker protein 6 gm03635:BRM9_RS02565	35945 17137 16452 15 4.2 99.1 19 Archaeal conserved hypothetical protein gm03635:BRM9_RS07490	36038 17191 16532 15 4.2 99.1 6.13 Methanogenesis marker protein 17 gm03635:BRM9_RS02545	36098 17219 16576 15 4.2 99.1 6.13 Putative methanogenesis marker protein 3 gm03635:BRM9_RS02570
L10	1	15	10	MYRDIDKPAYTRREYITGIPGSKIAQHKMGRKQKDADDYPVQISLIVEETVQLRHGSLEASRLSANRHLIKELGEEGDYKMTLRKFPHQVLRENKQATGAGADRVSDGMRAAFGKIVGTAARVQAGEQLFTAYCNVEDAEHVKEAFRRAYNKITPSCRIKVERGEELLIA	7302 3179 919 psmA 10.2 3.2 2.3 10.4 Proteasome alpha subunit asc:ASAC_1141	16563 5527 4650 rps8e 10.5 2.5 2.2 9.2 30S ribosomal protein S8e asc:ASAC_1268	17084 4741 4889 eif1A 10.4 2.5 2.2 9.4 Translation initiation factor IF-1A asc:ASAC_1362	17195 4835 4947 rpl30p 10.5 2.5 2.2 9.2 50S ribosomal protein L30 asc:ASAC_1225	18587 5568 5676 rpl15e 10.5 2.5 2.2 19 50S ribosomal protein L15e asc:ASAC_1133	18633 5602 5704 rpl32e 10.5 2.5 2.2 16.2 50S ribosomal protein L32e asc:ASAC_1221	18634 5603 5705 rpl18p 10.5 2.5 2.2 19 50S ribosomal protein L18 asc:ASAC_1223
